# Supplementary material for: Inhibiting centrosome clustering reduces cystogenesis and improves kidney function in autosomal dominant polycystic kidney disease
Source: JCI Insight. 2024 Feb 22;9(4):e172047. doi: 10.1172/jci.insight.172047 (PMC10967408; doi:10.1172/jci.insight.172047)
Supplement: Supplemental data set 2 [file jciinsight-9-172047-s009.xls]

## Sheet: Table
Gene Name	Forward Primer 5' --> 3'	Reverse Primer 5' --> 3'
ACAT2	GAG ATT GTG CCA GTG CTG GTG T	GTG ACA GTT CCT GTC CCA TCA G
ANGPTL2	GCG ACT CCT TTA CCT GGC ACA A	GTT GGA GTG AGC ACA GGC GTT A
APOE	GAA CCG CTT CTG GGA TTA CCT G	GCC TTT ACT TCC GTC ATA GTG TC
AREG	GCA GAT ACA TCG AGA ACC TGG AG	CCT TGT CAT CCT CGC TGT GAG T
AXL	GGT GTT TGA GCC AAC CGT GGA A	GCC ACC TTA TGC CGA TCT ACC A
AZGP1	AGC CAA GGC ATA CCT AGA GGA G	GCT GGT GAT TGT CAC AGT GGG A
CB39L	CAG CAA GCC AGA GAA CCT GAA AC	CTC CAC GAT AGG CTG CGT TTT G
CCL2	TAA AAA CCT GGA TCG GAA CCA AA	GCA TTA GCT TCA GAT TTA CGG GT
CCL3	ACT GCC TGC TGC TTC TCC TAC A	ATG ACA CCT GGC TGG GAG CAA A
CCL20	GTG GGT TTC ACA AGA CAG ATG GC	CCA GTT CTG CTT TGG ATC AGC G
CSF1	GCC TCC TGT TCT ACA AGT GGA AG	ACT GGC AGT TCC ACC TGT CTG T
CTGF	TGC GAA GCT GAC CTG GAG GAA A	CCG CAG AAC TTA GCC CTG TAT G
CTSC	TGC AGC ACA TCT TGG AGG TCT C	GCA GTC CAA GAC TTC TGA ACG G
CUTA	GCT GTC AAT GGC TTC TGG AAG C	TGC CAG ACG CTT CTC TAC CAC T
CXCL1	TCC AGA GCT TGA AGG TGT TGC C	AAC CAA GGG AGC TTC AGG GTC A
CXCL10	ATC ATC CCT GCG AGC CTA TCC T	GAC CTT TTT TGG CTA AAC GCT TTC
EGF	CTG TCC TGC AGG TTC AGT GC	GGC TGC ATC CAC CAT TGT CA
ESTD	GCC ACT GAA GAT CCT TGG AAA GC	TAG ACA TCC TCT GTG GGT CCA C
FA49B	GGC AAG TGT ATG CAG AGT CAT GC	CAC TGG ATG GAC GTG GTC ATA G
FGF-1	CCA AGG AAA CGT CCA CAG TCA G	ACG GCT GAA GAC ATC CTG TCT C
FN1	CCC TAT CTC TGA TAC CGT TGT CC	TGC CGC AAC TAC TGT GAT TCG G
GDF15	AGC CGA GAG GAC TCG AAC TCA G	GGT TGA CGC GGA GTA GCA GCT
GDIB	TCC ACA GAA CCA AGT CAA CCG C	GTT CCT TGG TCT CCA CGG TTG T
GSTP1	TGG AAG GAG GAG GTG GTT ACC A	GGT AAA GGG TGA GGT CTC CAT C
HBEGF	GAG TTC CGT ACT CCC TCT TGC A	CAG CCA AGA CTG TAG TGT GGT C
HGF	GTC CTG AAG GCT CAG ACT TGG T	CCA GCC GTA AAT ACT GCA AGT GG
ICAM1	AAA CCA GAC CCT GGA ACT GCA C	GCC TGG CAT TTC AGA GTC TGC T
ICAM2	GAC GGT CTC AAC TTT TCC TGC C	CCA TTT GGT TGT CCT GCA TCG G
IF4A1	CAC TCA GGC TTT GGT TCT GGC A	TTC TGC ACC TCA GCA CGC ACA T
IFNG	CAG CAA CAG CAA GGC GAA AAA GG	TTT CCG CTT CCT GAG GCT GGA T
IGF	GTG GAT GCT CTT CAG TTC GTG TG	TCC AGT CTC CTC AGA TCA CAG C
IL-1B	GCA ACT GTT CCT GAA CTC AAC T	ATC TTT TGG GGT CCG TCA ACT
IL-6	TAC CAC TTC ACA AGT CGG AGG C	CTG CAA GTG CAT CAT CGT TGT TC
IL-8	GGT GAT ATT CGA GAC CAT TTA CTG	GCC AAC AGT AGC CTT CAC CCA T
IL-10	CGG GAA GAC AAT AAC TGC ACC C	CGG TTA GCA GTA TGT TGT CCA GC
IL-13	AAC GGC AGC ATG GTA TGG AGT G	TGG GTC CTG TAG ATG GCA TTG C
LANCL1	CTC CTG AGT TCT CAC ATC GCT TG	GGT GGA GGT AAA GCA CAG CGA T
LEP	CTT TCC TGT GGA CAG AAC CAG C	AGC ACT GAG TGA CTC CAC AGC A
MSLN	AGA GCC AGG AAA AGG CAG TCA G	CGA TGG ACT CAT CCA ACA CTG C
MYOF	AGC GCA GTT CAG ACA CCT TTC G	CTT CTC CAT CCT CTG TGG TGT C
PAI-1	CCT CTT CCA CAA GTC TGA TGG C	GCA GTT CCA CAA CGT CAT ACT CG
PDGFA	CTG GCT CGA AGT CAG ATC CAC A	GAC TTG TCT CCA AGG CAT CCT C
PDGFB	AAT GCT GAG CGA CCA CTC CAT C	TCG GGT CAT GTT CAA GTC CAG C
PLAU	AGA AGC GAC CCT GGT GCT ATG T	CCA CAC TGG AAG CCT TGT TGG T
PSME2	TCC TCT GCA CTT TCT TGC CAC G	TGG GAT AGG GAT GTC CAG AGG A
S100A7	GAT AGT GTG CCT CGC TTC ATG G	CTG GAG ATG GTA GTC CTT CAC C
SPMSY	GAT GTA CGC CAA AGA AGG GAG AG	CAG GTC GAG AAT CAG TCT GAG G
TGFB	TGG CGA GCC TTA GTT TGG A	TCG ACA TGG AGC TGG TGA AA
TNFA	ACC CTC ACA CTC AGA TCA TCT TC	TGG TGG TTT GCT ACG ACG T
TUBB5	TAT GGA CTC CGT TCG CTC AGG T	CCT TTA GCC CAG TTG TTG CCT G
vasopressin	TCA CAA CTC GCC CAA GGA GGA A	AAG AGA CCA CGG CAG AAG CTA G
VEGFA	CTC CAC CAT GCC AAG TGG TC	CTC AAT CGG ACG GCA GTA GC
