# Supplementary material for: Inhibiting centrosome clustering reduces cystogenesis and improves kidney function in autosomal dominant polycystic kidney disease
Source: JCI Insight. 2024 Feb 22;9(4):e172047. doi: 10.1172/jci.insight.172047 (PMC10967408; doi:10.1172/jci.insight.172047)
Supplement: Supplemental data sets and 1 [file jciinsight-9-172047-s010.xlsx]

## Sheet: Summary
Secreted factors in ADPKD	Secreted factors upon centrosome amplification	Secreted factors upon cilia loss		Secreted factors in ADPKD vs. Secreted factors upon cilia loss	Secreted factors in ADPKD vs. Secreted factors upon centrosome amplification
Navin Rauniyar et al, Proteomics Clin Appl 2018; Annegien T. Kenter et al, Am J physiol Renal Physiol 2019; Andreas D. Kistler et al, PLoS one 2013; Mahdi Salih et al, JASN 2016; Danxia Zheng et al, JASN 2003; Bakun et al. Clin Proteomics 2012; Lai et al. Proteomics Clin Appl 2008; Matthew T. Nichols et al, 2004; Claudia R Amura et al, Am J Physiol Cell Physiol 2008; Marie C. Hogan et al, JASN 20…	Arnandis et al. Dev Cell 2018	James R. Davenport et al, Curr Biol. 2007; Zimmerman KA et al, JASN. 2019; Zimmerman KA et al, Am J Physiol Gastrointest Liver Physiol. 2018;		Ccl2	AREG
DM beta chain precursor (MHC class II antigen DMB)	1433T_HUMAN	Ccl2		Csf1	PAI1
Aconitate hydratase, mitochondrialc	1C17_HUMAN	InhibinBa		FN1	AXL
Angiotensinogen	8ODP_HUMAN	TNFa		IL-1b	AZGP1
Apolipoprotein A-IVc	AATC_HUMAN	Arg1		IL-6	CB39L_HUMAN
Calpain-5c	AATM_HUMAN	FN1		leptin	CCL20
Complement C1q subcomponent subunit A	ACO13_HUMAN	Csf1		TGFbeta	CTSC
Complement C3b	ACOC_HUMAN	IL-1b		TNFa	CUTA
Complement C4-B	ACTN3_HUMAN	IL-6		VEGF-A	ESTD_HUMAN
Complement C5	ACTN4	VEGF-A		PDGF-B	FA49B_HUMAN
Complement C9b	ADA	leptin			GDF15
Complement factor B	AK1C3_HUMAN	insulin			GDIB_HUMAN
Cysteine-rich C-terminal protein 1c	ANGPTL4	TGFbeta			GROa
EH domain-containing protein 4	ANXA2	PDGF-B			GSTP1
Envoplakinb,c	ARCH_HUMAN				IF4A1_HUMAN
Glycogen phosphorylase, brain form	AREG				IL-6
Heparin cofactor 2	ATPB_HUMAN				IL-8
Inter-α-trypsin inhibitor heavy chain H1	AXL				LANC1_HUMAN
Isoform 2 of solute carrier family 22 member 13c	AZGP1				MCP1 (CCL2)
Periplakinb	BAF_HUMAN				MSLN
Pigment epithelium-derived factor	BIEA_HUMAN				MYOF_HUMAN
Plasminogen	BTD_HUMAN				PLAU
Protein crumbs homolog 3c	C1QBP				PSME2_HUMAN
Protein tweety homolog 3c	CAB39_HUMAN				S100A7
Prothrombin	CALL3_HUMAN				SPSY_HUMAN
Retinoic acid-induced protein 3c	CANT1_HUMAN				TBB5_HUMAN
Soluble of catechol O-methyltransferasec	CATC_HUMAN				THIC_HUMAN
Tyrosine-protein phosphatase nonreceptor type 13c	CB39L_HUMAN
V-set domain-containing T cell activation inhibitor 1	CBR1_HUMAN
Villin-1b,c	CBR3
γ-synuclein	CCL20
Annexin A2	CFL2
Contactin-1	CISY_HUMAN
Granulins OS	CLIC1
Syndecan-4c	CLIC4
14 kDa phosphohistidine phosphatase	COF2_HUMAN
45 kDa calcium-binding protein	COX41_HUMAN
A1AT	CSTA
A1BG	CTSC
ABHD14B	CUTA
ACE	CXCL8
ACPP	DCN
acrp30	DDT
ACTN1_HUMAN	DESP_HUMAN
ACTZ_HUMAN	DEST_HUMAN
ADAMDEC1	DHAK_HUMAN
ADM	DHPR_HUMAN
ADSV_HUMAN	DHSO_HUMAN
afamin	DNPH1_HUMAN
Afamin precursor (vitamin E binding protein)	DOPD_HUMAN
AFM	ECHM_HUMAN
AGT	ECI1_HUMAN
AHSG	EF1G_HUMAN
AKR1C3	EIF3B_HUMAN
AL2S2_HUMAN	ENO2
AL3B1_HUMAN	ENOG_HUMAN
AL9A1_HUMAN	EPCAM
ALBU	EPCR_HUMAN
alpha-1-acid glycoprotein 1	ESTD_HUMAN
alpha-1-antitrypsin	FA49B_HUMAN
alpha-2-macroglobulin	FKBP4_HUMAN
Alpha-amylase 1	FUMH_HUMAN
Alpha-crystallin B chain	GCSH
AMBP	GDF15
AMBP protein precursor*	GDIB_HUMAN
Aminopeptidase N	GNS_HUMAN
AMPB_HUMAN	GRHPR
Angiogenin	GRN
Angiopoietin-related protein 2	GROa
angiotensinogen	GROb
Angiotensinogen precursor	GROc
Annexin A11	GRSF1
ANT3	GSTP1
Anti-RhD monoclonal T125 γ1 heavy chain precursor	H2AX_HUMAN
Antithrombin III variant	H32_HUMAN
antithrombin-III	HAP28_HUMAN
ANX13_HUMAN	HDHD2_HUMAN
ANXA1	HEXB_HUMAN
AP2S1_HUMAN	HIBCH_HUMAN
APO A1 precursor*	HINT2
APOA1	HLA-C
APOA2	HNRPC_HUMAN
APOA4	HRSP12
APOB	HS902_HUMAN
APOE	HS90A_HUMAN
apolipoprotein A-I	IF4A1_HUMAN
apolipoprotein A-II	IF5A1_HUMAN
apolipoprotein A-IV	IL-1b
Apolipoprotein A-IV precursor	IL-6
apolipoprotein b-100	IMPA1_HUMAN
apolipoprotein D	IPYR2_HUMAN
Apolipoprotein E	IQGA1_HUMAN
AR13B_HUMAN	IQGAP1
ARHGDIB	K1C13_HUMAN
ARK73_HUMAN	K1C15_HUMAN
ARL6_HUMAN	KAD2_HUMAN
ARP3_HUMAN	LANC1_HUMAN
ARSF	LCP1
ART3	LDLR
AT12A_HUMAN	LGALS3
ATNG	LGMN
AXL	MCP1 (CCL2)
AZGP1 (ZA2G)	MGDP1_HUMAN
B2M	MSLN
Basement membrane-specific heparan sulfate proteoglycan core protein	MYOF_HUMAN
BASI_HUMAN	NAMPT
BASP1	NDKB_HUMAN
BAXA_HUMAN	NR2CA_HUMAN
BCAS1_HUMAN	NT5C_HUMAN
BCL2-like 14 (apoptosis facilitator)	NU214_HUMAN
beta-2-microglobulin	NUDT9
betaine-homocysteine S-methyltransferase 1	NUP214
BID	OSTF1_HUMAN
bile salt-activated lipase	OXCT1
bleomycin hydrolase	PABP1_HUMAN
BLVRB_HUMAN	PAI1_HUMAN
BST1	PCBP2_HUMAN
C1 segment protein (fragment)	PDAP1
C1orf123	PEA15
C1R	PGAM1_HUMAN
C3	PIPNB_HUMAN
C6	PLAU
C9	PLSL_HUMAN
C99L2	POTEE
CA1	PP1G_HUMAN
CA3	PP1R7_HUMAN
CAC2D_HUMAN	PP2AB_HUMAN
cadherin-11	PPA2
cadherin-13	PPP1CC
Cadherin-2	PRDX3_HUMAN
Cadherin-6	PROCR
CALR	PROSC_HUMAN
CAN1_HUMAN	PSA_HUMAN
CAN2_HUMAN	PSME2_HUMAN
CAN5_HUMAN	PTBP1_HUMAN
CAP7_HUMAN	PURA2_HUMAN
CAPG_HUMAN	RAB2A_HUMAN
CAPN7	RAB7A_HUMAN
CAPZB_HUMAN	RBM3
carbonic anhydrase 1	RNAS4_HUMAN
Carboxypeptidase N subunit 2	RNAS7_HUMAN
Cartilage intermediate layer protein 1	RNASE4
Cartilage intermediate layer protein 2	RNASE7
caspase-14	RPE_HUMAN
CAYP1_HUMAN	S100A4
CB39L_HUMAN	S100A7
CCD1A_HUMAN	S10A4_HUMAN
CDC42_HUMAN	S10A7_HUMAN
CDH1	S14L2_HUMAN
Cell adhesion molecule 1	S14L3_HUMAN
Cell surface glycoprotein MUC18	SCOT1_HUMAN
CETP	SORD
CFD	SPSY_HUMAN
CHGA	SRP14_HUMAN
CHM4A_HUMAN	SRSF2_HUMAN
CHM4C_HUMAN	STIP1
CHMP6_HUMAN	SYNE2
Cholesteryl ester transfer protein	TAGL2_HUMAN
CK054_HUMAN	TBB4B_HUMAN
CLD10_HUMAN	TBB5_HUMAN
CLH1_HUMAN	THBS1
CLIC3_HUMAN	THIC_HUMAN
CLUS	THIM_HUMAN
Clusterin	TIAR_HUMAN
Clusterin isoform 1	TPM3_HUMAN
Clusterin precursor	TPP1
CN024_HUMAN	TWF2_HUMAN
Co1a1	UBC12_HUMAN
Co1a2	UBE2K_HUMAN
Co2a1	UBE2N_HUMAN
Co3a1	UFO_HUMAN
CO4a2	UK114_HUMAN
CO4a5	uPar
CO4a6	VASN
CO5a2	VASP_HUMAN
CO8a2	ZA2G_HUMAN
Coagulation factor II (thrombin)
Coagulation factor VII (serum prothrombin conversion accelerator)
Coagulation factor XII precursor*
COFa1
COHA1
Collagen alpha-1 (III) chain
Collagen alpha-1 (XVIII) chain
Collagen alpha-1(VI) Chain
Collagen alpha-1(XV) chain
COMa
complement C1r subcomponent-like protein
Complement C3 precursor
Complement C4-A precursor
complement C4-B
Complement C4-B precursor
Complement C5
Complement component 4A
Complement component C7
Complement component C7 precursor§
Complement component C8 α-chain precursor§
Complement component C8 β-chain precursor+
Complement factor B
Complement factor B precursor (fragment), isoform 1
Complement factor B precursor (Fragment), isoform 2+
complement factor D
Complement factor D preproprotein
Complement factor D preproprotein*
Complement factor H
Complement factor H precursor, isoform 1
Complement factor H precursor, isoform 2§
Complement factor H-related 1
Complement factor H-related protein 1 precursor
Complement factor H-related protein 2 precursor, isoform long
Complement factor H-related protein 2 precursor, isoform short
COMT_HUMAN
Contactin-1
Corticosteroid-binding globulin precursor
CP
CPB2
CPN2
CPNS1_HUMAN
CPQ
CPS1
CQ025_HUMAN
CRELD1
CRNN
Crumbs homolog 2
CRYM_HUMAN
CST4
CSTN2
CTSC
CTSD
CTSG
CTSZ
CU005_HUMAN
CU062
CUTA_HUMAN
CYFP1_HUMAN
CYFP2_HUMAN
CYS1_HUMAN
Cystatin-B
Cystatin-C precursor
Cystatin-M
CYTB
Cytochrome P450 2A6+
DAF_HUMAN
DAG1
DDC_HUMAN
Desmocollin-1
Desmoplakin
Dipeptidase 1
DNJA1_HUMAN
DNJA2_HUMAN
DPEP1
DPP3_HUMAN
DPP7
DREB
DSC2
Dual specificity protein phosphatase CDC14A, isoform 1+
DUS3_HUMAN
Ecto-ADP-ribosyltransferase 3
EFNA1
EGF
EIF1_HUMAN
ENA78
ENDOD1
endosialin
ENPEP
ENPP6_HUMAN
EPHB3
EPN1_HUMAN
ES8L1_HUMAN
ESTD_HUMAN
F10
F10A1_HUMAN
F125B_HUMAN
F9
FA49B_HUMAN
FABPH
FABPL_HUMAN
FAM3B
FAM3C
FCN2
FGB
FGG
FIBA
Fibrillin-1
fibrinogen beta chain
fibrinogen gamma chain
Fibrinogen α-chain
Fibrinogen α-chain precursor, isoform 1*
Fibronectin
filaggrin
FLOT2_HUMAN
FOLH1_HUMAN
FRAS1-related extracellular matrix protein 2
FRK_HUMAN
Fructose-1,6-bisphosphatase 1
FTH1
FTL
FUCA1
Galectin-3-binding protein
GALK1_HUMAN
Gamma-glutamylcyclotransferase
GAS6
GC
GDF15
GDIA_HUMAN
GDIB_HUMAN
GDIR_HUMAN
GELS_HUMAN
Gelsolin precursor, isoform 1*
Gelsolin precursor, isoform 2+
GFPT1_HUMAN
GIPC1_HUMAN
GIPC2_HUMAN
GLB1
Glucosaminyl N-deacetylase/N-sulfotransferase§
Glutaminyl-peptide cyclotransferase
Glutathione S-transferase Mu 3
Glutathione S-transferase theta-1
Glypican-1
Glypican-3
Glypican-4
GM2A
GNAQ_HUMAN
GNPI_HUMAN
GOGA7_HUMAN
golgi membrane protein 1
GP1BA
GPX3
GRAN_HUMAN
GRB2_HUMAN
GROa
Growth arrest-specific protein 6
GSN
GSTM1_HUMAN
GSTO1_HUMAN
GSTP1
GSTT1_HUMAN
GTPB9_HUMAN
Guanylate cyclase activator 2B
GUCA2A
haptoglobin
HBA
HBA1
HBB
HBD
Heat shock protein beta-1
HEBP2_HUMAN
hemopexin
Hemopexin precursor
heparin cofactor 2
HGF
HINT1_HUMAN
HIST1H4A
histidine-rich glycoprotein
Histidine-rich glycoprotein precursor
HMW of kininogen-1 precursor, isoform
HP
HPCL1_HUMAN
HPT
HPX
HSP72_HUMAN
HSPG2
Hyaluronidase-1
I5P1_HUMAN
IC1
ICAM-1
ICAM2
IF4A1_HUMAN
IF6_HUMAN
Ig heavy constant gamma 3 (G3m marker)
Ig heavy constant α1
Ig heavy constant γ 1 (G1m marker)
Ig heavy constant γ1
Ig heavy constant γ2
Ig heavy constant γ3 (G3m marker)
Ig-like (IGHV4–31 protein)
Ig-like (IGKV2–24 protein)
Ig-like (IGL@ protein.)
Ig-like (putative uncharacterized protein DKFZp686C11235)
Ig-like (putative uncharacterized protein DKFZp686G11190)
Ig-like (putative uncharacterized protein)
Ig-like (putative uncharacterized protein)
Ig-like (putative uncharacterized protein)
Ig-like (putative uncharacterized protein)
Ig-like (putative uncharacterized protein)
Ig-like (putative uncharacterized protein)
Ig-like (putative uncharacterized protein)
Ig-like (putative uncharacterized protein)
Ig-like (putative uncharacterized protein)
Ig-like (putative uncharacterized protein)
Ig-like (putative uncharacterized protein)
Ig-like (putative uncharacterized protein)
Ig-like (putative uncharacterized protein)
Ig-like (putative uncharacterized protein)
Ig-like (putative uncharacterized protein)
Ig-like (putative uncharacterized protein)
Ig-κ chain C region.
Ig-κ chain V–I region DEE
Ig-κ chain V–II region RPMI 6410 precursor
Ig-κ chain V–IV region B17 precursor
Ig-κ chain V–IV region JI precursor
Ig-κ chain V–IV region Len
Ig-κ chain V–IV region precursor, similar to
IGF2
IGFBP2
IGFBP7
IGHA1_HUMAN
IGHG3 protein*
IGHV-III BRO
IGHV2–70
IGHV6–1
IGJ, JCHAIN
IGKC
IGKV1–27
IGKV1D-33
IGL@ protein*
IGLL1
IGLV2-14 protein*
IGLV3-19
IGLV3–9
IGLV8–61
IL-1ra
IL-6
IL-8
Immunoglobulin light chain*
Immunoglobulin superfamily containing leucine-rich repeat protein
INADL_HUMAN
insulin-like growth factor-binding protein 6
insulin-like growth factor-binding protein 7
inter-alpha-trypsin inhibitor heavy chain H1
inter-alpha-trypsin inhibitor heavy chain H2
Inter-α (globulin) inhibitor H4 (plasma kallikrein-sensitive glycoprotein)
Inter-α-trypsin inhibitor
Inter-α-trypsin inhibitor heavy chain H4 precursor, isoform 2
Intercellular adhesion molecule 2
IPYR_HUMAN
IREB1_HUMAN
ITCH_HUMAN
ITIH2
ITIH4
IVL
K1C13
K1C14_HUMAN
K1C25
K1C9_HUMAN
K22E_HUMAN
K2C6C_HUMAN
KAC_HUMAN
KAD1_HUMAN
Kallistatin
KAP0_HUMAN
KAP2_HUMAN
KAPCA_HUMAN
KCD12_HUMAN
KCRB_HUMAN
Keratin, type I cytoskeletal 10§
keratin, type II cytoskeletal 1
keratin, type II cytoskeletal 4
Keratin, type II cytoskeletal 6A
KHK_HUMAN
KIF5C_HUMAN
KINH_HUMAN
Kininogen 1
Kininogen-1 precursor, isoform LMW
KIP1_HUMAN
KISS1
KLK1
KLK3
KNG1
KRT16
KRT17
KRT19
KRT7
KV303
LAC_HUMAN
LANC1_HUMAN
LAT2_HUMAN
Latrophilin-1
LCN1
LCN2
LEAP2
LEG3_HUMAN
leptin
Leucine-rich repeat transmembrane protein FLRT2
Leucine-rich repeat-containing protein 15
Leucine-rich α-2-glycoprotein precursor
LIPB2
Lithostathine-1-alpha
LKHA4_HUMAN
Low affinity immunoglobulin gamma Fc region receptor III-B
LRC57_HUMAN
LRG1
LRRC15
LTBP1
Lumican precursor
LYN_HUMAN
LYPA1_HUMAN
LYPD3
Lysosomal alpha-glucosidase
LYVE1
Mannosyl-oligosaccharide 1,2-alpha-mannosidase IA
MASP2
MATN4
Matrix-remodeling-associated protein 8
MB
MCP-1 (CCL-2)
melanotransferrin
Metastasis suppressor protein 1, isoform 1§
MGAM
MHC class III region complement
Mimecan
MIP1delta
MK01_HUMAN
MLRM_HUMAN
MMP7
MMP9
Monocyte differentiation antigen CD14
MPO
MPP5_HUMAN
MSLN
MST1
MTAP_HUMAN
Mu-crystallin homolog
Mucin and cadherin-like protein
mucin-20
multimerin-2
MYL6_HUMAN
MYO1C_HUMAN
MYO1D_HUMAN
myocilin
MYOF_HUMAN
myoglobin
N-acetylgalactosamine-6-sulfatase
N-acetyllactosaminide beta-1,3-N-acetylglucosaminyltransferase
Na+/K+-ATPase gamma chain
NAGLU
NAPSA
NCKP1_HUMAN
NDKA_HUMAN
NDRG1_HUMAN
neprilysin
neural cell adhesion molecule L1-like protein
neuroserpin
NIBL_HUMAN
NSF_HUMAN
NUDT5_HUMAN
OAT3_HUMAN
OMD
ORM2
Orosomucoid 1, α-1-acid glycoprotein 1 precursor
OSCAR
osteoclast-associated immunoglobulin-like receptor
OSTP
oxidized low-density lipoprotein receptor 1
pancreatic alpha-amylase
PAPPA2
PAR6B_HUMAN
PARC
Parvalbumin alpha
PC1
PC2
PCBP1_HUMAN
PCOLCE
PDCD6IP
PDGFRB
PDLI1
PDZD1_HUMAN
PEBP4
PEDF precursor*
PFN1
PGC
PGM1_HUMAN
PGRP
phosphatidylcholine-sterol acyltransferase
PI15
PI16
pigment epithelium-derived factor
Pigment epithelium-derived factor precursor
PIGR
PIK3IP1
PIMT_HUMAN
PIN1_HUMAN
PIP
PKD2_HUMAN
PKHB2_HUMAN
PKHD1_HUMAN
Plasma retinol-binding protein precursor
Plasma retinol-binding protein precursor*
plasma serine protease inhibitor
Platelet glycoprotein V
PLAU
PLCD1_HUMAN
PLCH1
PLEC
PLG
PLG precursor*
PLSI_HUMAN
PLST_HUMAN
poliovirus receptor
Poliovirus receptor-related protein 1
Poliovirus receptor-related protein 3
Polymeric-immunoglobulin receptor
PP1B_HUMAN
PPAC_HUMAN
PPCE_HUMAN
PPCKC_HUMAN
pregnancy-specific beta-1-glycoprotein 11
pregnancy-specific beta-1-glycoprotein 9
PRG2
pro-epidermal growth factor
proactivator polypeptide
Probable G-protein coupled receptor 116
PROC
Profilin-1
Programmed cell death protein 6
Prominin-2
ProSAAS
Prostaglandin D2 synthase 21 kDa (brain)
Prostaglandin-H2 D-isomerase precursor
Protein sidekick-1
Protein-glutamine gamma-glutamyltransferase 4
Prothrombin precursor (fragment)
protocadherin fat 4
protocadherin gamma-C3
Protocadherin-1
PRSS8_HUMAN
PSAP
PSME1_HUMAN
PSME2_HUMAN
PTER_HUMAN
PTGDS
PTMA
PTPA_HUMAN
PTPRG
PUR9_HUMAN
Putative uncharacterized protein DKFZp686I04196*
Putative uncharacterized protein*
PVR
RAB18_HUMAN
RAB20_HUMAN
RAB25_HUMAN
RAB6A_HUMAN
RALA_HUMAN
RAP1A_HUMAN
RASK_HUMAN
RB22A_HUMAN
RBP4
RCL
REG1A
Reticulon-4 receptor-like 2
retinol-binding protein 4
RHCG
Rheumatoid factor D5 light chain (fragment).
Rheumatoid factor G9 light chain (fragment)
Rheumatoid factor RF-IP15 (fragment)
RHG01_HUMAN
RHG18_HUMAN
RHOF_HUMAN
Ribonuclease pancreatic precursor*
RNASET2
roundabout homolog 4
RRAS_HUMAN
RSU1_HUMAN
S100A7
S100A8
S100A9
S10A8_HUMAN
S10A9
S10AE_HUMAN
S13A2_HUMAN
S13A3_HUMAN
S15A2_HUMAN
S23A1_HUMAN
S26A4_HUMAN
S4A4_HUMAN
SAHH2
SAHH3
SBP1
SCG1
SCRN1_HUMAN
SEMG1
SERA_HUMAN
serotransferrin
Serotransferrin precursor
Serpin peptidase inhibitor, clade G (C1 inhibitor), member 1 (angioedema, hereditary)
SERPINA1
SERPINA3
SERPINA6
SERPINC1
SERPIND1
SERPINF1
Serum ALB precursor, isoform 1*
serum albumin
Serum paraoxonase/arylesterase 1
SFRP4
SH3 domain-binding glutamic acid-rich-like protein
SIAS_HUMAN
SIGLEC14 and 5
SIRPA, SIRPB1
SLC31_HUMAN
SLK_HUMAN
small proline-rich protein 3
SNP23_HUMAN
SNX5_HUMAN
SOD1
Sodium/potassium-transporting ATPase subunit gamma
SPARCL1
SPAST_HUMAN
SPB6_HUMAN
SPINK5
SPP1
SPRR3
SPSY_HUMAN
SRC_HUMAN
STABP_HUMAN
STX3_HUMAN
STXB2_HUMAN
Sulfhydryl oxidase 1
Sushi domain-containing protein 2
T-cell immunomodulatory protein
TAOK3_HUMAN
TBA3_HUMAN
TBB5_HUMAN
TBC10_HUMAN
TCPB_HUMAN
TCPH_HUMAN
TCTP_HUMAN
Tenascin-X
TF
TFF1
TFF3
TGM4_HUMAN
THIC_HUMAN
THRB
Thymosin beta-4-like protein 6
TIMP1
TIMP2
TKFC
TM16F_HUMAN
TMEM2
TNFRSF14
TOM1_HUMAN
TP4A2_HUMAN
Transferrin variant
Transmembrane protein 110
transthyretin
Transthyretin (prealbumin, amyloidosis type I)
Tripeptidyl-peptidase 1
TSN6_HUMAN
TSPAN1
Tyrosine-protein kinase receptor UFO
UB2D2_HUMAN
UBC1_HUMAN
UBE1_HUMAN
UBIQ_HUMAN
UBP14_HUMAN
UDP-GlcNAc:betaGal beta-1,3-N-acetylglucosaminyltransferase 2
ULK3_HUMAN
UMOD
UPK3A_HUMAN
UROM
Uromodulin
VA0D_HUMAN
VAMP2_HUMAN
vasorin
VATA1_HUMAN
VATB1_HUMAN
VATB2_HUMAN
VATD_HUMAN
VATE_HUMAN
VATF_HUMAN
VATG3_HUMAN
VATL_HUMAN
VCAM1
VEGF
VGF
VINC_HUMAN
vitamin D-binding protein
Vitamin D-binding protein precursor
Vitronectin precursor
VPP1_HUMAN
VPS35_HUMAN
VPS36_HUMAN
VSIG4
WASF2_HUMAN
WDR1_HUMAN
Xaa-Pro aminopeptidase 2
XPNPEP2
XRP2_HUMAN
XYLT1
YKT6_HUMAN
ZADH1_HUMAN
α-1-Antichymotrypsin; AACT
α-1-Antitrypsin precursor*
α-1-Antitrypsin, α-1 protease inhibitor, α-1-antiproteinase
α-1-B glycoprotein
α-1-Microglobulin/bikunin precursor
α-2-Antiplasmin precursor
α-2-Glycoprotein 1, zinc
α-2-HS-glycoprotein precursor
β-2-Glycoprotein 1 precursor
β-2-Microglobulin
