# Supplementary material for: Inhibiting centrosome clustering reduces cystogenesis and improves kidney function in autosomal dominant polycystic kidney disease
Source: JCI Insight. 2024 Feb 22;9(4):e172047. doi: 10.1172/jci.insight.172047 (PMC10967408; doi:10.1172/jci.insight.172047)
Supplement: Supporting data values [file jciinsight-9-172047-s012.xlsx]

## Sheet: Figure 1
Figure 1D
	NHK					ADPKD
pseudo bipolar	0	0	0	0		92.8571	100	100	93.3333	94.4444	100	100	93.75
multipolar	0	0	0	0		7.14286	0	0	6.66667	5.55556	0	0	6.25

## Sheet: Figure 2
Figure 2C
Pkd1RC/RC						Pkd1RC/RC;mChPlk4
0	0	0	0	0		54.53	60	52.39	42.38	46.67
Figure 2D
Pkd1RC/RC						Pkd1RC/RC;mChPlk4
7.92	15.94	16.76	6.86	7.62		26.85	27.4	18.32	21.86	19.08
Figure 2G
Pkd1RC/RC						Pkd1RC/RC;mChPlk4
1.38122	2.23971	3.04518	1.50888	2.53582		2.38998	3.03451	3.69062	3.42379	2.54458
Figure 2H
Pkd1RC/RC						Pkd1RC/RC;mChPlk4
31.2	54.4	87	5	65.8		217.6	102.2	144.2	177.8	157
Figure 2I
Pkd1RC/RC						Pkd1RC/RC;mChPlk4
0.124664	13.6228	10.152	5.23463	12.3455		14.1124	23.3246	28.2347	21.3345	20.5658
Figure 2J
age (Month)	Pkd1RC/RC					Pkd1RC/RC;mChPlk4
5	1.09233	1.16713	0.971575	1.14035	0.96694	1.32454	1.30865	1.52785	1.24219	1.15485
Figure 2K
age (Month)	Pkd1RC/RC					Pkd1RC/RC;mChPlk4
5	0.901633	1.19812	0.845161	0.928876	0.754398	1.32879	0.721235	1.87745	2.19487	1.30382
Figure 2M
Pkd1RC/RC						Pkd1RC/RC;mChPlk4
3.8649	5.9578	1.6794	6.8597	4.7497		7.1769	8.773	14.4958	10.859	9.3859

## Sheet: Figure 3
Figure 3B
HK-2	WT9-12
10.3	32.8
4.5	20.8
3.5	31.7
Figure 3C
HK-2	WT9-12
2	3
2	3
2	3
2	3
2	2
2	2
2	2
2	2
2	2
2	2
2	2
2	2
2	2
2	2
2	2
2	2
2	2
2	2
2	2
2	2
2	2
2	2
2	2
2	2
2	2
2	2
2	2
2	2
2	2
2	2
2	2
3	2
3	2
3	2
3	2
3	2
3	2
4	2
3	2
3	2
5	2
5	2
5	2
4	2
5	2
5	2
4	2
5	2
4	2
5	2
4	2
5	2
5	2
2	2
2	2
2	2
2	2
2	2
2	2
2	2
2	2
2	2
2	2
2	2
2	2
2	12
2	8
2	7
2	4
2	8
2	10
2	8
2	7
2	9
2	6
2	7
2	8
2	12
2	10
2	3
2	4
2	5
2	5
2	5
2	4
2	4
2	4
2	7
2	2
2	4
2	6
2	7
2	3
2	9
2	1
2	10
2	2
2	2
2	2
2	2
2	2
2	2
2	2
2	2
2	6
2	2
2	2
2	2
2	2
2	2
2	2
2	2
2	2
2	2
2	2
2	2
2	2
2	2
2	2
2	2
2	2
2	2
2	2
2	2
2	2
2	2
2	2
2	2
2	2
2	2
2	8
2	7
2	6
2	9
2	10
2	12
2	2
2	2
2	2
2	2
2	2
2	2
2	2
2	2
2	9
2	2
2	2
2	2
2	2
2	2
2	9
2	2
2	2
2	8
2	2
2	2
2	2
2	2
2	2
2	2
2	2
2	2
2	2
2	2
2	2
2	10
2	2
2	2
2	9
2	2
2	5
2	4
2	2
2	2
2	2
2	2
2	2
2	2
2	10
2	2
2	2
2	2
2	2
2	2
2	2
2	2
2	2
2	2
2	2
2	2
2	2
2	2
2	2
2	2
2	2
2	2
2	2
2	2
2	2
2	2
2	2
2	2
2	2
2	2
2	2
2	2
2	2
2	2
2	2
2	2
2	2
2	2
2	2
2	2
2	2
2	2
2	2
2	2
2	2
2	2
2	2
2	2
2	2
2	2
2	4
2	2
2	2
2	2
2	2
2	2
2	2
2	2
2	3
2	2
2	2
2	2
2	2
2	2
2	6
2	2
2	2
2	2
2	2
2	2
2	2
2	2
2	2
2	2
2	2
2	2
2	2
2	2
2	2
2	2
2	5
2	2
2	2
2	2
2	5
2	8
2	2
2	2
2	2
2	2
2	2
2	2
2	3
2	2
2	2
2	2
2	2
2	3
2	2
2	2
2	2
2	3
2	2
2	2
2	2
2	2
2	2
2	2
2	2
2	2
2	2
2	2
2	8
2	2
2	2
2	2
2	2
2	2
2	2
2	2
2	2
1	9
2	2
2	2
2	2
2	2
1	2
	2
	2
	2
	2
	2
	6
	2
	2
	2
	2
	2
	2
	2
	1
	2
	2
	2
	2
	1
	2
	2
Figure 3E
HK-2								WT9-12
	Bipolar			Multi-polar					Bipolar			Multi-polar
Ctrl	97.4	96	95.5	2.6	4.6	4.7		Ctrl	73.2	89.34	85.59	26.7	10.65	14.1
CCB02	97.3	95.45	92.3	2.6	4.76	3.33		CCB02	46.2	45.8	55.31	53.7	54.1	44.68
PJ-34	89.98	90.6	88.5	5.6	6.7	7.8		PJ-34	27.2	30.45	29.6	62.3	55.6	45.79
AZ82	94.5	96.7	89.85	4.5	2.67	2.8		AZ82	83.2	78.9	81.29	16.6	17.5	15.6
Figure 3G
HK-2		WT9-12
DMSO	CCB02	DMSO	CCB02
3.5	6.9	20.2	82
5.1	3.7	14	77
Figure 3I
	HK-2			WT9-12
2 centrosomes (DMSO)	85.6	95.4	96.4	67.1	79.16	68.2
2 centrosomes (CCB02)	90.9	93	90.5	91.8	90.9	87.5

## Sheet: Figure 4
Figure4B
Days	Vehicle										CCB02										PJ-34
2	100	100	100	100	100	100	100	100	100	100	100	100	100	100	100	100	100	100	100	100	100	100	100	100	100	100	100	100	100	100
4	101.869	100.784	100.784	98.917	99.7041	95.671	97.6	95.2727	103.63	97.6821	100	98.6799	100.725	102.593	98.7342	97.8947	97.3913	99.1071	97.6285	101.887	101.481	99.3197	100.784	98.917	99.7041	95.671	99.7041	95.671	97.6	97.6821
6	100.467	102.353	102.353	98.917	98.2249	97.4026	98	98.1818	101.65	100.331	96.9828	99.3399	102.174	100	100	101.754	102.174	100	97.2332	102.642	103.704	98.6395	102.353	98.917	98.2249	97.4026	98.2249	97.4026	98	100.331
8	100	103.922	103.922	101.083	99.7041	99.5671	98	96.3636	101.65	97.351	98.2759	100.33	102.899	102.963	100.316	102.807	103.043	102.679	97.2332	101.132	104.074	98.6395	103.922	101.083	99.7041	99.5671	99.7041	99.5671	98	97.351
10	97.6636	104.314	104.314	101.083	98.2249	96.1039	98.8	97.4545	100.99	99.6689	96.5517	99.0099	102.899	99.2593	99.3671	101.754	102.609	101.786	97.6285	101.509	104.074	98.6395	104.314	101.083	98.2249	96.1039	98.2249	96.1039	98.8	99.6689
12	100	102.745	102.745	101.444	100	96.5368	95.6	98.5455	98.3498	99.0066	96.5517	85.8086	102.899	100.741	101.582	101.404	100.87	102.232	97.2332	98.8679	102.593	98.6395	102.745	101.444	100	96.5368	100	96.5368	95.6	99.0066
14	99.5327	101.569	101.569	101.083	97.929	96.1039	98	96.7273	100	97.6821	99.569	94.3894	101.449	101.481	101.582	96.4912	104.783	103.125	97.2332	99.2453	103.333	98.9796	101.569	101.083	97.929	96.1039	97.929	96.1039	98	97.6821
16	99.5327	100.784	100.784	99.639	100.296	99.5671	98.4	100	100.99	98.0132	97.4138	97.6898	100.725	100.37	95.8861	98.2456	103.913	102.232	98.8142	98.4906	101.852	99.3197	100.784	99.639	100.296	99.5671	100.296	99.5671	98.4	98.0132
18	99.5327	101.569	101.569	98.556	100.592	97.4026	97.2	95.2727	98.6799	98.3444	97.4138	98.3498	100.725	98.8889	97.1519	98.2456	101.304	100.893	98.8142	98.4906	103.333	98.6395	101.569	98.556	100.592	97.4026	100.592	97.4026	97.2	98.3444
20	96.2617	100	100	100	100.296	98.2684	96.4	96.7273	98.0198	98.3444	97.4138	97.3597	100.362	101.481	98.4177	98.5965	101.739	102.679	97.6285	98.1132	104.444	98.9796	100	100	100.296	98.2684	100.296	98.2684	96.4	98.3444
22	93.4579	100.392	100.392	100.722	99.1124	102.165	99.6	101.091	100	98.6755	97.4138	94.3894	100.725	99.2593	98.1013	96.8421	100	102.232	103.557	98.8679	105.185	98.9796	100.392	100.722	99.1124	102.165	99.1124	102.165	99.6	98.6755
24	98.5981	99.6078	99.6078	101.083	99.7041	100.433	100.8	98.9091	100.33	100	97.4138	95.3795	102.174	99.6296	99.0506	97.8947	100.435	103.571	102.372	100.377	107.407	101.701	99.6078	101.083	99.7041	100.433	99.7041	100.433	100.8	100
26	98.5981	99.6078	99.6078	98.917	98.5207	101.732	99.6	98.9091	98.3498	99.0066	99.569	95.3795	99.6377	100.37	94.9367	96.1404	100.435	102.679	100	98.4906	108.148	99.6599	99.6078	98.917	98.5207	101.732	98.5207	101.732	99.6	99.0066
28	95.7944	100.392	100.392	100.361	100	99.1342	99.6	98.1818	99.0099	98.0132	97.4138	94.3894	100	99.6296	95.8861	101.754	101.304	100	96.4427	95.8491	104.444	98.6395	100.392	100.361	100	99.1342	100	99.1342	99.6	98.0132
30	96.729	98.4314	98.4314	100.361	101.183	103.463	101.6	98.1818	101.65	99.3377	97.4138	94.7195	92.029	98.5185	96.2025	103.158	100	103.125	103.557	98.4906	105.926	98.2993	98.4314	100.361	101.183	103.463	101.183	103.463	101.6	99.3377
32	96.729	99.6078	99.6078	100.722	99.1124	99.5671	97.2	99.6364	99.0099	99.6689	97.8448	94.7195	96.3768	97.7778	94.9367	105.614	99.1304	102.679	98.0237	95.0943	101.111	95.2381	99.6078	100.722	99.1124	99.5671	99.1124	99.5671	97.2	99.6689
34	96.2617	99.6078	99.6078	99.278	100.888	97.8355	96.4	97.0909	102.31	99.3377	97.4138	94.3894	99.2754	97.7778	95.5696	102.105	103.043	102.232	96.4427	97.7358	104.444	96.5986	99.6078	99.278	100.888	97.8355	100.888	97.8355	96.4	99.3377
36	95.7944	99.2157	99.2157	101.083	102.367	96.5368	98.8	97.8182	101.65	100.331	97.4138	94.7195	100.725	101.481	96.2025	101.754	101.304	102.679	99.2095	95.4717	103.333	97.619	99.2157	101.083	102.367	96.5368	102.367	96.5368	98.8	100.331
38	98.1308	99.6078	99.6078	101.083	101.183	98.2684	98	97.4545	101.65	100	95.6897	95.7096	100.362	107.407	95.8861	99.6491	103.478	103.125	98.419	94.3396	102.593	96.9388	99.6078	101.083	101.183	98.2684	101.183	98.2684	98	100
40	97.1963	99.6078	99.6078	99.639	97.929	102.597	99.2	97.0909	101.98	101.325	98.2759	98.3498	98.913	106.296	92.4051	87.7193	100.87	100	101.976	97.7358	101.481	97.9592	99.6078	99.639	97.929	102.597	97.929	102.597	99.2	101.325
42	98.1308	99.2157	99.2157	98.1949	99.4083	99.1342	100.4	98.1818	100	100.993	97.4138	96.3696	99.2754	106.296	92.7215	88.7719	99.1304	102.232	100	96.6038	104.074	99.3197	99.2157	98.1949	99.4083	99.1342	99.4083	99.1342	100.4	100.993
44	99.0654	100	100	100	100	101.299	100	97.4545	98.6799	98.6755	98.2759	96.3696	99.2754	98.5185	94.6203	86.6667	100	100	96.8379	97.7358	100	102.381	100	100	100	101.299	100	101.299	100	98.6755
46	96.729	101.176	101.176	99.278	102.367	101.732	97.6	96.7273	100.33	100	96.5517	95.7096	99.6377	102.963	96.2025	94.7368	101.739	102.679	98.0237	97.3585	102.222	102.041	101.176	99.278	102.367	101.732	102.367	101.732	97.6	100
48	98.1308	101.569	101.569	101.805	102.959	101.299	98	98.1818	100	101.325	97.4138	96.3696	100	101.852	96.2025	93.6842	100.435	104.018	101.976	97.7358	101.481	99.3197	101.569	101.805	102.959	101.299	102.959	101.299	98	101.325
50	98.5981	101.176	101.176	98.556	102.959	102.597	98.8	97.8182	99.0099	99.0066	100	96.3696	99.6377	100.741	94.6203	91.5789	100.87	102.679	96.8379	97.3585	102.222	100	101.176	98.556	102.959	102.597	102.959	102.597	98.8	99.0066
52	96.729	99.2157	99.2157	99.639	102.071	104.329	100.4	98.1818	104.29	107.616	97.8448	96.3696	100	100	93.9873	91.9298	99.5652	101.339	100.395	99.2453	106.296	102.721	99.2157	99.639	102.071	104.329	102.071	104.329	100.4	107.616
54	96.2617	100	100	99.639	103.254	100	100	96.7273	100.66	103.311	97.4138	96.3696	98.5507	103.333	96.8354	93.6842	98.6957	102.679	100.395	96.2264	105.556	99.3197	100	99.639	103.254	100	103.254	100	100	103.311
56	96.729	100	100	99.639	103.846	98.7013	97.2	97.8182	101.65	101.987	96.5517	96.3696	99.2754	101.111	93.6709	93.6842	98.6957	99.1071	100	96.6038	105.556	99.6599	100	99.639	103.846	98.7013	103.846	98.7013	97.2	101.987
58	96.2617	99.6078	99.6078	100	101.775	98.2684	97.6	97.8182	100.33	102.318	99.1379	95.7096	101.087	101.481	96.519	92.9825	100	100.893	96.8379	96.6038	105.185	96.5986	99.6078	100	101.775	98.2684	101.775	98.2684	97.6	102.318
60	96.2617	98.8235	98.8235	99.639	101.479	100.433	98.4	96.7273	100	100.331	97.8448	95.3795	100.725	100.37	95.5696	95.0877	101.304	104.464	98.419	95.4717	107.037	96.9388	98.8235	99.639	101.479	100.433	101.479	100.433	98.4	100.331
Figure 4D
	Pseudo-Bipolar										Multipolar
Vehicle	95.4286	92.7586	97.2973	89.2857	100	100	94.6357	97.2973	96.2857	93.75	4.57143	7.24138	2.7027	10.7143	0	0	5.3643	2.7027	3.71429	6.25
CCB02	11.2857	10	12.2222	0	0	0	4.6357	0	1.44646	4.6357	88.7143	90	87.7778	100	100	100	95.3643	100	98.5535	95.3643
PJ-34	9.3952	3.4562	0	0	0	12.6748	7.5678	0	2.8768	8.7696	90.6048	96.5438	100	100	100	87.3252	92.4322	100	97.1232	91.2304
Figure 4G
Vehicle										CCB02										PJ34											CCB02 washout
3.4428	3.2926	2.74377	2.88235	3.83865	2.3102	2.96566	3.2537	2.95806	2.95936	3.15315	2.96099	2.6964	1.293	2.46955	1.80519	2.97573	2.64998	2.34274	1.92935	1.04085	0.92528	1.6964	1.97573	1.64998	1.77654	2.35071	1.25272	1.23106	1.08078		1.97135	2.04394	1.18271	1.83872
Figure 4H
Vehicle										CCB02										PJ-34											CCB02 washout
318.4	159.7	175.1	121.4	481	340.9	205.2	195.1	263		217.1	102.3	134.4	117	91.1	54.2	176.9	194	73		8.3	26.5	134.2	225.7	78.8	294.1	213.7	13.3	23	17		23.3	5.6	40.8	19.3
Figure4I
Vehicle										CCB02										PJ-34											CCB02 washout
26.553	13.6228	18.152	18.2356	11.2753	28.3465	21.3456	17.934	14.6376		16.4418	14.1124	5.1861	13.3782	11.4357	9.2355	8.4354	19.2346	17.4418		16.3562	10.1124	1.9786	3.3782	15.135	19.2355	8.4354	3.2346	2.4325	21.4357		2.18473	13.3782	5.3457	11.9348
Figure4J
Vehicle										CCB02										PJ-34											CCB02 washout
1.08476	1.35965	1.2919	1.32598	1.17112	1.15913	1.08978	1.07325	1.13736		0.825481	0.734767	0.864669	1.05365	1.0798	1.08103	1.24892	0.995641	1.13102	0.964117	0.779072	0.684053	0.322143	0.262205	0.37196	0.489999	0.378745	0.454351	0.645298	0.547725		1.08629	0.884902	1.41595	0.823886
Figure4K
Vehicle										CCB02										PJ-34											CCB02 washout
1.52941	1.54545	0.857143	1.625	1.42857	1.35294	1.45455	1.25	1.25	1.42857	0.875	0.6	1.11111	1.22222	1	1	0.947368	1.63636	1.28571	1	1	0.692308	1.15385	1.15385	1.07692	1.2	1.07143	1.11111	1.125	1.22222		1	0.928571	1.07143	0.5
Figure4M
Vehicle										CCB02										PJ-34											CCB02 washout
16.711	22.4728	17.5496	20.8128	13.275	17.3456	24.3456	15.9896	20.4728		21.5872	22.17	7.4184	9.1744	1.4345	16.5476	11.4347	16.6578	7.1576	10.1256	11.2463	9.1734	2.4184	3.1744	10.4345	17.4577	19.4574	5.3567	4.4576	2.1256	8.9374	11.382	14.2294	9.3474

## Sheet: Figure 5
Figure5B
Weeks	Vehicle						CCB02						Tolvaptan
1	97.9478	96.0821	90.9515	97.9478	117.071		103.072	106.046	100.099	94.1526	96.6303		90.729	104.596	99.0491	94.691	110.935
2	99.8134	92.3507	92.8172	101.213	116.604		97.1259	106.046	104.063	96.6303	98.6125		91.1252	87.1632	99.4453	100.634	110.539
3	100.28	93.2836	93.2836	103.545	116.604		100.595	104.559	102.081	97.1259	96.6303		98.2567	92.3138	106.577	102.219	114.501
4	98.8806	91.8843	92.8172	99.8134	118.47		105.055	106.046	106.541	97.1259	102.081		93.1062	91.9176	105.388	93.1062	112.916
5	98.4142	91.8843	92.3507	98.4142	121.269		102.081	103.568	100.595	98.1169	99.6036		92.3138	91.1252	108.558	95.8796	112.916
6	101.679	97.0149	95.1493	104.478	119.869		108.523	105.055	102.577	100.099	101.09		89.9366	82.4089	93.5024	89.9366	115.689
7	98.8806	93.75	92.8172	101.679	117.537		103.568	103.568	94.1526	95.1437	97.6214		88.3518	82.8051	96.6719	89.5404	111.727
8	100.746	99.347	93.2836	99.8134	118.47		105.055	104.063	98.1169	97.6214	98.6125		88.748	85.1823	101.823	90.729	112.52
9	100.28	94.6828	96.0821	100.746	124.067		107.532	105.055	100.595	98.1169	102.577		85.1823	80.0317	93.5024	92.3138	112.52
10	101.213	97.4813	94.6828	99.347	118.937		108.028	105.55	98.1169	99.108	98.1169		88.748	80.8241	89.5404	89.9366	113.708
11	99.8134	95.6157	94.2164	98.4142	117.071		106.046	102.081	96.6303	98.1169	98.1169		89.5404	80.0317	91.1252	90.3328	114.501
12	98.8806	96.0821	94.2164	97.0149	116.138		104.063	102.081	101.09	99.108	100.595		85.9746	80.8241	92.3138	88.748	114.105
13	106.343	96.5485	93.2836	101.213	116.604		102.577	103.568	101.09	98.1169	98.6125		86.767	80.4279	91.5214	91.1252	113.312
14	103.078	96.0821	94.2164	99.8134	115.672		109.019	103.072	98.6125	100.099	99.108		83.2013	76.8621	90.729	91.5214	115.293
15	102.612	95.1493	94.6828	97.9478	115.672		105.55	103.072	100.099	97.6214	100.595		87.1632	80.8241	93.1062	89.9366	115.689
16	102.146	97.4813	94.6828	99.347	110.075		106.046	108.523	102.081	97.6214	99.6036		87.1632	78.8431	87.1632	88.748	116.482
17	99.8134	96.0821	95.6157	100.746	114.739		106.046	105.055	100.595	97.1259	98.6125		87.5594	81.2203	93.8986	93.8986	113.708
18	99.347	97.0149	92.8172	99.347	108.675		109.514	104.559	100.099	100.099	100.595		88.3518	81.2203	90.729	93.1062	114.501
19	102.146	97.0149	96.5485	102.146	107.743		104.559	107.037	101.586	100.595	101.586		87.9556	82.4089	93.5024	94.691	116.086
20	100.28	93.2836	92.8172	97.0149	103.545		105.55	105.55	101.586	99.108	100.099		88.3518	80.8241	93.8986	91.1252	110.143
Figure 5E
Vehicle						CCB02						Tolvaptan
3.899	2.71038	2.42891	2.88905	5.67525		1.25235	1.26322	2.54544	1.18835	1.29812		3.3236	2.75862	3.2655	3.50613	2.01741
Figure 5F
Vehicle						CCB02						Tolvaptan
401.2	358.4	375	321.2	281		5	7.8	1	2.8	46.6		20.4	126.2	133.2	220.6	237.8
Figure5G
Vehicle						CCB02						Tolvaptan
23.3246	21.3647	28.2347	26.8645	21.6849		1.8457	1.4766	0.1861	1.9768	5.2346		1.7378	19.5343	18.6437	21.3436	17.3646
Figure5H
age (month)	Vehicle						CCB02						Tolvaptan
6	0.954164	1.13791	0.96752	1.04741	0.893		1.04511	1.07272	1.05692	1.09422	0.731031		1.17259	0.924005	0.962138	0.909416	1.03185
7	1.58851	1.25341	1.47134	1.25227	1.4546		1.12318	1.5209	1.323	1.33382	1.27728		1.22705	1.48459	0.994638	0.783317	0.393573
8	1.68303	1.43188	1.52075	1.33467	1.42852		1.25293	1.37761	1.42294	1.52345	1.10352		0.879389	0.848764	0.849379	0.897961	0.471857
9	1.40924	1.40829	1.34778	1.34814	1.25023		1.02574	1.08068	1.1069	1.00931	0.936801		0.968373	0.489814	0.452547	0.593803	0.64835
10	1.68679	1.62805	1.62923	1.72241	1.85747		0.999146	0.923128	1.21127	0.94345	0.927393		0.462509	0.454638	1.03196	0.935166	0.863824
11	1.97944	1.79378	1.78328	1.90855	2.06095		0.802829	0.962517	1.32254	1.099	0.844727		0.63208	0.598362	0.521158	0.494264	0.975683
Figure5I
age (month)	Vehicle						CCB02						Tolvaptan
6	0.918367	1.02041	1.12245	0.918367	1.02041		1.07843	0.980392	0.980392	0.980392	0.980392		1.11111	1.11111	1.11111	0.888889	0.777778
7	1.12245	0.918367	1.22449	1.02041	1.12245		0.980392	1.17647	1.17647	0.980392	1.07843		1.22222	1.11111	1.22222	1.33333	0.666667
8	1.22449	1.12245	1.02041	0.918367	1.22449		0.980392	0.980392	0.980392	0.980392	0.882353		1.11111	1	1.11111	1.22222	0.555556
9	1.22449	1.12245	1.22449	1.42857	1.73469		0.980392	0.980392	0.882353	0.882353	1.07843		1.22222	1.11111	1.33333	1.33333	0.666667
10	1.53061	1.63265	1.53061	1.53061	2.2449		1.07843	0.980392	1.17647	1.17647	1.07843		1.22222	1.44444	2	1.77778	0.555556
11	2.04082	1.53061	2.04082	2.04082	2.85714		0.882353	1.27451	1.17647	1.17647	0.980392		1.11111	1.33333	1.55556	1.77778	0.555556
Figure5K
Vehicle						CCB02						Tolvaptan
14.5748	8.4382	13.3936	10.405	15.465		2.3742	5.233	2.7196	2.1602	1.5002		6.8086	5.1928	4.7088	4.3936	4.0936

## Sheet: Figure 6
Figure6A
Vehicle										CCB02										PJ-34
1.598	0.6535	0.1346	0.3945	1.0236	0.0235	0.5688	0.0145	0.3905	0.4889	3.7629	5.8456	2.9678	4.5657	4.0198	5.0349	4.2364	7.6804	3.5274	1.5656	2.3466	1.4535	3.9776	4.8576	4.2569	2.6894	7.1998	2.0675	1.3247	2.4659
Figure6B
Vehicle										CCB02										Tolvaptan
0.5398	0.0473	0.0478	0.00349	0.15897						3.0085	3.0388	4.0593	4.30457	2.5938						1.7066	0.6839	1.0995	0.8597	1.5439
Figure6C
Vehicle										CCB02										PJ-34
1.5765	1.2643	0.2346	0.3468	1.305	0.085	1.3285	0.04645	0.3341	1.0352	7.604	9.3507	0.4853	1.3465	4.4038	5.0976	4.272	6.4853	3.7426		10.0238	6.0937	3.239	4.0036	4.0398	5.2948	7.9749	2.035	1.9276	4.4593
Figure6D
Vehicle										CCB02										Tolvaptan
1.4604	1.743	3.1582	2.964	4.638						3.3465	3.604	8.3507	8.456	7.308						1.7066	4.345	1.5367	2.2305	1.5069
Figure6E
Vehicle										CCB02										PJ-34
24.5968	18.213	13.5458	11	15.5556	23.5457	17.3456	11.5636	5	15.3256	0.4975	1.938	1.3462	0.3456	1.3465	2	0.3467	2.7778	1.3479	0.4563	0	1.1111	1.25	0	0	1	0	1.7778	0.3479	0
Figure6F
Vehicle										CCB02										Tolvaptan
9.1508	13.6399	16.5139	9.434	8.6462						0	0	1.6958	0	3.7421						5.0633	11.8974	6.5278	4.6142	7.8303
Figure6G
Vehicle										CCB02										PJ-34
12.5	16.1394	12.3077	15.2941	10.135	9.2355	8.4354	18.2345	12.4326		1.747	3.9679	2.2369	3.4324	1.4357	2.2355	2.4354	9.7568	7.4418		5.2369	3.4546	5.2369	3.4546	7.9035	2.3462	7.2346	6.747	3.9679	1.4674
Figure6H
Vehicle										CCB02										Tolvaptan
14.6039	17.4295	11.5821	8.964	7.638						3.604	1.3507	0.8456	1.3465	2.3084						10.7066	6.345	11.5367	6.2305	14.5069

## Sheet: Figure 7
Figure7B
ACAT2				APOE				AREG				AXL				AZGP1
WT	RCRC	RCRC CB02		WT	RCRC	RCRC CB02		WT	RCRC	RCRC CB02		WT	RCRC	RCRC CB02		WT	RCRC	RCRC CB02
0.814482	1.01071	1.06059		1.78277	5.84051	1.56381		1.939	11.1658	3.06423		1.43963	5.36532	1.00377		0.160054	0.0867532	1.409
0.987818	0.917297	1.35046		1.66689	4.37674	2.68064		1.36582	11.9111	3.85844		1.17205	4.02746	1.99506		0.193041	0.21417	2.01648
0.959416	0.73149	1.40503		0.474997	4.32583	3.05032		0.482697	8.05916	1.9884		0.905698	4.441	2.24139		1.97939	0.186837	1.8736
1.10336				0.605222				0.791956				0.825791				1.91478
1.13492				0.470124				0.420524	\			0.656832				0.752733
CCL20				CTSC				CXCL10				FA49B				FN1
WT	RCRC	RCRC CB02		WT	RCRC	RCRC CB02		WT	RCRC	RCRC CB02		WT	RCRC	RCRC CB02		WT	RCRC	RCRC CB02
1.15183	14.2015	5.72298		1.17712	5.01811	0.924502		1.05749	4.70135	1.63444		1.2629	3.57981	0.966237		1.18466	8.78176	2.0385
2.3585	11.0403	5.14454		1.11746	3.57035	1.73506		1.3454	4.47701	1.40817		1.11307	2.55074	1.74629		1.43153	13.8251	4.83108
0.618734	10.8348	2.97758		0.928358	3.71851	1.70509		0.812076	3.72996	1.43055		0.885262	2.72088	1.8516		1.11926	15.0125	3.57095
0.45056				0.825833				0.521531				0.820796				0.696658
0.420372				0.951233				1.26351				0.917972				0.567891
GDIB				ICAM1				IF4A1				IGF				IL-1B
WT	RCRC	RCRC CB02		WT	RCRC	RCRC CB02		WT	RCRC	RCRC CB02		WT	RCRC	RCRC CB02		WT	RCRC	RCRC CB02
0.971554	1.15378	0.854248		1.21227	4.55442	1.0166		1.0125	1.68617	0.782961		1.38623	4.60955	1.40689		0.870003	10.6718	1.30168
0.856516	1.05306	0.831116		1.10132	3.04538	1.77384		0.954231	1.5486	1.1194		1.41781	3.79289	2.57608		1.15556	11.2014	1.53072
1.14989	1.0744	0.850432		0.842515	2.93251	1.72119		1.17452	1.6253	1.24264		0.687629	2.95306	2.38014		0.825744	9.27683	2.95998
1.01744				0.777457				0.838708				0.583288				0.653934
1.0046				1.06644				1.02004				0.925041				1.49476
IL-6				IL-10				MYOF				PAI-1				PSME2
WT	RCRC	RCRC CB02		WT	RCRC	RCRC CB02		WT	RCRC	RCRC CB02		WT	RCRC	RCRC CB02		WT	RCRC	RCRC CB02
1.58392	8.96842	1.76138		2.15869	32.527	1.14003		1.68536	6.24544	0.664308		0.467271	44.5925	1.84934		1.20857	2.21716	0.925094
1.05411	10.555	2.57918		0.622419	10.1618	3.09096		1.22915	3.80231	2.39227		0.82612	34.8034	7.11997		1.28227	2.02309	1.51849
1.18887	16.219	2.62328		0.622987	20.7154	3.51308		0.964859	4.03716	2.38694		1.36637	32.2719	4.70301		0.809909	2.06523	1.53028
0.508423				1.38781				0.389534				1.14711				0.871821
0.66468				0.208091				0.731093				1.19312				0.827421
TNFA				TUBB5
WT	RCRC	RCRC CB02		WT	RCRC	RCRC CB02
1.65608	13.7115	1.76778		1.21361	4.149	1.03775
1.27269	8.91868	3.80569		1.23671	3.47079	1.74016
0.6642	6.73935	3.23167		0.993916	3.67715	1.90942
0.537448				0.766739
0.869591				0.789022

## Sheet: Sup Figure 1
Sup Figure1C
centrosome number	Pkd1RC/RC					Pkd1RC/RC;mChPlk4
0	3.96341	2.88	6.07222	7.95301	6.20244	8.48837	6.54434	5.19031	7.13534	6.75435
1	24.9634	25.88	25.9722	27.253	23.6024	21.4837	13.4353	24.1903	22.8553	23.3024
2	54.9634	55.88	59.9722	57.253	63.6024	51.4837	53.4353	44.1903	52.8553	48.3024
>2	16.1098	15.36	7.98333	7.54096	6.59268	18.5442	26.5851	26.4291	17.1541	21.6408
Sup Figure1D
age (Month)	Pkd1RC/RC						Pkd1RC/RC;mChPlk4
2	28.2486	29.6884	24.6962	27.5828	25.1843		27.3597	24.8461	27.4538	27.9767	25.0825
5	29.5804	31.6059	26.3103	30.8807	26.1848		35.1583	34.7365	40.5549	32.9724	30.6541
Sup Figure1E
age (Month)	Pkd1RC/RC						Pkd1RC/RC;mChPlk4
2	0.0495756	0.0663567	0.0960611	0.0972358	0.0791618		0.065421	0.0612309	0.0579824	0.115956	0.110228
5	0.0700373	0.0930681	0.0656506	0.0721534	0.0586003		0.103218	0.0560242	0.145837	0.170494	0.101278

## Sheet: Sup Figure 2
Sup Figure2B
		Exp 1	Exp 2	Exp 3
	NHK	1.60428	0.909091	1.52672
	ADPKD #1	19.2661	19.3878	18.4
	ADPKD #2	38.5827	32.8244	39.3939
	ADPKD #3	17.6471	18.0451	16.8421

## Sheet: Sup Figure 5
Sup Figure5A
age (month)	Vehicle										CCB02										PJ-34											CCB02 washout
9	49.6935	29.0951	27.9463	25.5713	58.9739	50.3281	42.7819	32.2808	30.4426		50.8594	45.7681	37.56	30.5599	29.886	28.9425	44.8454	42.3813	34.789	29.6351	34.9479	39.0539	40.276	50.2451	40.6431	55.9245	54.5083	41.5893	26.446	29.3916		32.1777	39.3471	45.3783	28.0663
11	53.9059	39.5593	36.104	33.907	69.0656	58.3369	46.6228	34.6454	34.6241		41.9834	33.6289	32.4769	32.1994	32.2709	31.2879	56.0081	42.1966	39.3471	28.5717	32.1777	28.2531	13.3053	10.8297	15.3629	20.2382	15.6431	18.7659	26.6525	22.6225		38.9369	32.0236	47.9066	29.3983
14																																39.3696	32.0709	51.3174	29.8596
Sup Figure5B
age (month)	Vehicle										CCB02										PJ-34											CCB02 washout
9	0.17	0.11	0.07	0.08	0.07	0.17	0.11	0.12	0.08	0.07	0.16	0.15	0.09	0.09	0.08	0.09	0.19	0.11	0.07	0.08	0.08	0.13	0.13	0.13	0.13	0.15	0.14	0.09	0.08	0.09		0.12	0.17	0.15	0.12
11	0.26	0.17	0.06	0.13	0.1	0.23	0.16	0.15	0.1	0.1	0.14	0.09	0.1	0.11	0.08	0.09	0.18	0.18	0.09	0.08	0.08	0.09	0.15	0.15	0.14	0.18	0.15	0.1	0.09	0.11		0.16	0.06	0.12	0.15
14																																0.14	0.13	0.15	0.07

[truncated: 4 more sheets: Sup Figure 6, Sup Figure 7, Sup Figure 8, Sup Figure 9]
